# Supplementary material for: Monitoring Inputs, Control Architectures, and Failure Modes in Closed-Loop Vasopressor Systems: A Comprehensive Review
Source: Sensors (Basel). 2026 Apr 1;26(7):2180. doi: 10.3390/s26072180 (PMC13075136; doi:10.3390/s26072180)
Supplement: Supplementary file 1 [file sensors-26-02180-s001.zip]

Archive with 1 entries (1 files):
- sensors-4196353-supplementary.pdf
